# Supplementary material for: Ectopic Expression of FvVND4c Promotes Secondary Cell Wall Thickening and Flavonoid Accumulation in Fragaria vesca
Source: Int J Mol Sci. 2023 Apr 30;24(9):8110. doi: 10.3390/ijms24098110 (PMC10179399; doi:10.3390/ijms24098110)
Supplement: Supplementary file 1 [file ijms-24-08110-s001.zip]

Archive with 1 entries (1 files):
- ijms-2351640-supplementary.pdf
